# Supplementary material for: Polymeric Hydrogels for Controlled Release of Black Tea and Coffee Extracts for Topical Applications
Source: Gels. 2021 Oct 21;7(4):174. doi: 10.3390/gels7040174 (PMC8544385; doi:10.3390/gels7040174)
Supplement: Supplementary file 1 [file gels-07-00174-s001.zip]

Archive with 2 entries (2 files):
- 210922 Supplemantary information-R1.pdf
- Video S1_Incomplete Hydrogel due to tea.mp4
